# Supplementary material for: Digital Serious Games for Cancer Education and Behavioural Change: A Scoping Review of Evidence Across Patients, Professionals, and the Public
Source: Cancers (Basel). 2025 Oct 18;17(20):3368. doi: 10.3390/cancers17203368 (PMC12563440; doi:10.3390/cancers17203368)
Supplement: Supplementary file 1 [file cancers-17-03368-s001.zip]

Archive with 3 entries (3 files):
- Supplementary Material 1 PRISMA-ScR Checklist.pdf
- Supplementary Material 2 Search Strategy.pdf
- Supplementary Material 3 Included Study Characteristics.pdf
